# Supplementary material for: Prasugrel inhibits TLR7-driven autoimmunity in systemic lupus erythematosus by acetylating cGAS
Source: Nat Commun. 2026 Mar 18;17:4147. doi: 10.1038/s41467-026-70794-5 (PMC13153160; doi:10.1038/s41467-026-70794-5)
Supplement: Supplementary file 4 — Source Data [file 41467_2026_70794_MOESM4_ESM.xlsx]

## Sheet: fig.1a
heathy donors	SLE patients	RA patients	DM patients
255.491	390.966	46.4	6.9
191.142	339.66	78.1	4.2
196.461	1644.04	112.2	2.6
166.191	129.995	103.3	2.6
212	151.546	152.7	1.3
170.905	142.746	64.2	22
54.3679	3240.99	51.1	95.3
41.9576	124.934	60.8	0.7
158.738	221.411	98.7	3.3
30.6811	119.674	69.8	11.1
89.1022	82.0209	102.5	16.6
48.632	253.169	73.2	0.4
47.3793	780.909	98.4	1.4
39.909	274.352	118.2	90.7
71.6573	199.481	92.1	0
132.841	364.194	73.1	0.7
118.051	2538.38	55.4	0.6
56.3658	353.346	128.2	0.3
48.3785	232.746	88.1	1.9
79.7077	210.978	127.2	9.4

## Sheet: fig.1b
plasma cGAMP (ng/mL)	TLR7 expression
7.508	6.89959
8.479	26.7831
7.434	36.7402
7.363	27.3455
6.974	18.5343
8.124	19.8804
7.529	18.0587
8.718	1.44025
22.082	8.02733
20.843	42.7381
28.954	27.4671
23.277	24.2226
36.305	8.10695
25.706	21.3965
23.826	23.5319
33.154	59.1654
27.182	85.8491
22.68	44.4937
7.11	0.192033
4.988	1.05067
7.11	1.13077
4.164	0.335417
6.073	4.40269
7.75	2.72108
1.25	7.51533
6.692	1.6797
4.592	2.70445
6.337	1.92336
4.212	1.50275
5.403	3.21476
15.833	1.99396
11.695	10.1957
5.045	2.74783
3.636	7.61227
5.158	2.04823
4.363	2.56224
5.124	1.54504
6.32	2.41205
5.632	3.25005
4.736	2.69559
3.978	46.3458
4.664	17.0412
3.419	5.01127
3.864	17.443

## Sheet: fig.1c
R837 (h)	0	6	12
cGAMP (pg mL-1)	17.6	47.7	85.4
	15.4	40.9	53.1
	15.7	47.2	67.8
	14.5	61.3	90.1
	18.5	45.6	104.1
	12.7	43.6	90.4

## Sheet: fig.1d
IMQ (weeks)	0	2	4
cGAMP (ng mL-1)	0.064	0.296	0.644
	0.168	0.228	0.924
	0.368	0.312	1.104
	0.256	0.448	0.688
	0.34	0.532	1.296

## Sheet: fig.1e
Collect plasma	0	1st	2nd	3rd
cGAMP (ng mL-1)	0	0.572	1.423	0.713
	0	0.661	0.524	1.775
	0	0.463	0.829	2.857
	0	0.289	1.382	1.279
	0.106	0.331	1.092	0.9

## Sheet: fig.1g
	Untreated	IMQ
	WT	WT	Cgas –/–
Spleen/body weight (%)	0.3125	1.8	1.31455
	0.42328	2.25962	0.810811
	0.368421	2.22222	1.44796
	0.357143	2.21154	1.19048
	0.437158	1.90476	1.03286
	0.408163	1.88889	1.2963
	0.540541	2.13483	1.00479
	0.333333	3.42391	1.09524

## Sheet: fig.1h
	Untreated	IMQ
	WT	WT	Cgas –/–
Serum ANA (pg mL-1)	0	11.9787	5.20132
	0	10.8182	5.01353
	0	9.73156	5.87649
	0	8.52862	5.70309
	0	10.2967	4.78136
	0	6.10077	4.51067
	0	12.6531	5.07571
	0	5.32274	6.08051

## Sheet: fig.1i
	Untreated	IMQ
	WT	WT	Cgas –/–
Serum anti-dsDNA Ab ( IU mL-1)	0	16.4387	13.7962
	0	27.2872	14.8506
	0	32.503	22.6941
	0	26.4634	11.3697
	0	24.274	12.5557
	0	29.2476	18.9758
	0	20.9198	16.8407
	0	17.2031	10.1423

## Sheet: fig.1j
	Untreated	IMQ
	WT	WT	Cgas –/–
Serum IFN-α (pg mL-1)	0	112.31	49.05
	0	141.984	104.45
	0	164.627	78.9877
	0	218.061	165.382
	0	134.244	69.6123
	0	131.71	57.733
	0	110.999	106.446
	0	179.703	111.222

## Sheet: fig.1k
	WT	Cgas –/–			WT	Cgas –/–
IgG fluorescence intensity (relative)	1	0.552382		IgM fluorescence intensity (relative)	1	0.595365
	1.03004	0.349746			0.876841	0.371651
	1.392	0.434359			0.756909	0.401409
	1.11033	0.342946			0.856284	0.565165
	0.777069	0.59178			0.65169	0.596582
	1.1833	0.460825			0.72682	0.342374
	0.932695	0.744117			0.713122	0.430152
	0.784694	0.726665			0.9389	0.667619
	1.57166	0.623958			0.859474	0.484633
	1.35486	0.791966			1.15865	0.606593

[truncated: 86 more sheets: fig.1l, fig.1m, fig.1n, fig.1o, fig.2b, fig.2g, fig.2h, fig.2i, fig.2j, fig.2k, fig.2l, fig.2m, fig.2n, fig.2o, fig.2p, fig.3a, fig.3c, fig.3e, fig.3f, fig.3h …]
